# Supplementary material for: Meta-analysis of randomised controlled trials testing behavioural interventions to promote household action on climate change
Source: Nat Commun. 2019 Oct 4;10:4545. doi: 10.1038/s41467-019-12457-2 (PMC6778105; doi:10.1038/s41467-019-12457-2)
Supplement: Supplementary file 4 — Supplementary Data 1 [file 41467_2019_12457_MOESM4_ESM.xlsx]

## Sheet: Sheet1
Paper	Country	Context	Intervention	Target	Sample	Selection	Duration Intervention	Data Collection Method
Aittasalo et al 2012	Finland	Transportation	Pedometer	Individuals	206	Self-selected	2 months	Pedometer
Alcott 2011	US	Energy	Comparative Feedback + Information	Households	517523	Not self-selected	2 years	Electricity meter reading
Allcott & Sweneey 2017	US	Purchase appliances	Energy Labels	Individuals	18723	Not self-selected	5 months	Sales data
Anderson & Claxton 1982	Canada	Purchase appliances	(1) Energy Labels; (2) Staff Training	Individuals	688	Not self-selected	6 weeks	Sales data
Anderson et al 2017	South Korea	Energy	Social Norms	Individuals	372	Not self-selected	16 weeks	Electricity meter reading
Ascensio et al 2014	US	Energy	Comparative Feedback + Information	Household	118	Self-selected	8 months	Wireless sensor real-time electricity data
Baca-Motes et al 2013	US	Towel	(1) Information; (2) Commitment; (3) Pins	Individuals	2373	Not self-selected	Average 5 days	Observed towel use
Bamberg 2006	Germany	Transportation	Public Transportation schedule	Individuals	169	Self-selected	1 day	Travel diaries
Bamberg & Rees 2017	Germany	Transportation	Information brochures and maps	Individuals	606	Not self-selected	1 day	Travel diaries
Bapuji et al 2012	Canada	Towel	Choice Architecture: Added Basket	Individuals	177	Not self-selected	Average 2 days	Observed towel use
Becker 1978	US	Energy	(1) Feedback; (2) Goal setting	Households	28	Self-selected	20 days	Electricity meter reading
Bohner & Schluter 2014	Germany	Towel	(1) Appeal; (2) Social Norms	Individuals	723	Not self-selected	Average 7 days	Observed towel use
Bryce et al 1997	New Zealand	Recycling	Commitment	Households	401	Self-selected	12 weeks	Observed recycling
Burn & Oskamp 1986	US	Recycling	(1) Commitment; (2) Social Norms	Households	271	Self-selected	1 day	Observed recycling
Burn 1991	US	Recycling	(1) Block leader; (2) Social Norms	Households	211	Self-selected	1 day	Observed recycling
Carrico & Riemer 2011	US	Energy	(1) Peer education; (2) Feedback	Individuals	264	Self-selected	4 months	Electricity meter reading
Carroll et al 2016	Ireland	Purchase appliances	Energy Labels	Individuals	81682	Not self-selected	3 months	Sales data
Chen et al 2017	US	Energy	Comparative Feedback + information	Households	19	Self-selected	3 months	Electricity meter reading
Christina et al 2017	UK	Energy	Energy Checks	Individuals	822	Self-selected	1 day	Metered electricity network
Clayton & Nesnidol 2017	US	Energy	Information	Individuals	17	Not self-selected	Average 20 days	Observed behaviour
Cobern et al 1995	US	Recycling	Commitment	Households	80	Self-selected	4 weeks	Observed recycling
Costa & Kahn 2013	US	Energy	Comparative Feedback	Households	81722	Not self-selected	2 years	Billing data
Datta et al 2015	Costa Rica	Water	(1) Social Norms; (2) Planning	Households	5626	Not self-selected	1 day	Water metering
Delmas & Lessem 2014	US	Energy	Feedback	Individuals	66	Self-selected	Average 6 weeks	Real-time electricity meters
Dickerson et al 1992	US	Water	(1) Commitment; (2) Mindfulness	Individuals	60	Self-selected	1 day	Observed shower time
Dolan & Metcalfe 2015	UK	Energy	Social norms	Households	370	Not self-selected	15 months	Billing data
Eriksson et al 2008	Sweden	Transportation	Implementation Intentions	Individuals	57	Self-selected	1 day	Travel diaries
Ferraro & Price 2013	US	Water	(1) Information, (2) Social Norms	Households	106669	Not self-selected	1 day	Billing data
Fielding et al 2013	Australia	Water	(1) Information; (2) Social Norms; (3) Feedback	Household	183	Self-selected	4 months	Smart water meter
Friis et al 2017	Denmark	Meat	(1) Priming; (2) Choice Architecture	Individuals	88	Not self-selected	1 day	Observed food choice
Fujii & Taniguchi 2005	Japan	Transportation	Behavioural Planning	Individuals	292	Self-selected	Maximum 3 days	Travel diaries
Garvill et al 2003	Sweden	Transportation	Expert visits + travel diaries	Households	60	Self-selected	3 days	Travel diaries
Goldstein et al 2008	US	Towel	Social norms	Individuals	2653	Not self-selected	Average 5 days	Observed towel use
Goldstein et al 2011	US	Towel	Charitable Donation	Individuals	635	Not self-selected	Average 3 days	Observed towel use
Goodhew et al 2015	UK	Energy	(1) Choice Architecture, (2) Feedback	Households	129	Self-selected	1 day	Electricity meter reading
Goodman et al 2013	UK	Transportation	Choice Architecture + information + travel plans	Individuals	2235942	Not self-selected	2 years	Census data
Handgraaf et al 2013	Holland	Energy	Praise	Individuals	50	Self-selected	3 weeks	Smart plug outlet device
Hemmingsson et al 2009	Sweden	Transportation	Awareness + social support	Individuals	120	Self-selected	18 months	Travel diaries
Holland et al 2006	Holland	Recycling	(1) Choice Architecture, (2) Implementation Intentions	Individuals	55	Not self-selected	2 months	Observed recycling
Houde et al 2013	US	Energy	Feedback	Households	1065	Self-selected	3 months	Electricity metering
Hsieh et al 2017	Japan	Transportation	Travel Action Plans	Individuals	121	Self-selected	1 month	Travel diaries
Hutton & Ahtola 1991	US	Transportation	Public Service Announcement	Individuals	4624	Not self-selected	2 months	Travel diaries
Jeong et al 2014	US	Water	Feedback + Information	Individuals	529	Not self-selected	6 weeks	Water metering
Kallbekken & Saelen 2013	Norway	Food Waste	Choice Architecture	Individuals	52	Not self-selected	1 day	observed food choice
Kallbekken et al 2013	Norway	Purchase appliances	(1) Energy Labels; (2) Staff Training	Individuals	6984	Not self-selected	5 months	Sales data
Katzev & Pardini 1987	US	Recycling	Commitment	Households	30	Self-selected	2 weeks	Electricity metering
Katzev et al 1980	US	Energy	Feedback	Individuals	22	Self-selected	5 weeks	Observed recycling
Kendel et al 2017	Belgium	Energy	Feedback	Households	65	Self-selected	9 months	Electricity metering
Kongback et al 2016	Denmark	Meat	Choice Architecture	Individuals	65	Not self-selected	1 day	Observed food choice
Kurz et al 2005	Australia	Energy & Water	(1) Information; (2) Energy Labels; (3) Social Norms	Households	85	Self-selected	1 day to14 weeks	Meter reading
Lynham et al 2016	US	Energy	Smart Meters + Information	Households	65	Self-selected	2 months	Electricity metering
Mair & Bergin-Seers 2010	Australia	Towel	(1) Appeal; (2) Social Norms; (3) Charitable Donation	Individuals	109	Not self-selected	Average 4 days	Observed towel use
Matsukawa 2004	Japan	Energy	Feedback	Households	319	Self-selected	3 months	Real-time electricity meters
McCaul & Kopp 1982	US	Recycling	(1) Goal setting; (2) Commitment	Individuals	127	Self-selected	2 weeks	Observed recycling
Mutrie et al 2002	UK	Transportation	Booklets + Maps	Individuals	166	Self-selected	1 day	Travel diaries
Nolan et al 2008	US	Energy	(1) Social Norms; (2) Information; (3) Appeals	Households	271	Self-selected	4 weeks	Meter reading
Pardini & Katzev 1983	US	Recycling	Commitment	Households	18	Self-selected	2 weeks	Observed recycling
Qi & Roe 2017	US	Food Waste	(1) Appeal; (2) Information	Individuals	166	Not self-selected	1 day	Observed food choice
Reese et al 2014	Luxembourg	Towel	Social norms	Individuals	132	Not self-selected	Average 3 days	Observed towel use
Rowland et al 2003	UK	Transportation	Expert assistance from Travel Coordinators	Individuals	1386	Self-selected	1 day	Travel diaries
Sargeant et al 2004a	UK	Transportation	Personalized advice + Information	Individuals	330	Self-selected	3 months	Travel diaries
Sargeant et al 2004b	UK	Transportation	Personalized advice + Information	Individuals	281	Self-selected	3 months	Travel diaries
Sargeant et al 2004c	UK	Transportation	Personalized advice + Information	Individuals	102	Self-selected	3 months	Travel diaries
Schleich et al 2013	Austria	Energy	Smart meters + Information	Households	1525	Self-selected	11 months	Smart metering with hourly consumption
Schultz 1998	US	Recycling	(1) Information; (2) Appeal; (3)Feedback	Households	605	Not self-selected	4 weeks	Observed recycling
Schultz et al 2008	US	Towel	Social norms	Individuals	1536	Not self-selected	7 days	Observed towel use
Schultz et al 2015	US	Energy	(1) Feedback; (2) Comparative Feedback	Households	317	Self-selected	1 week	IHD + smart meter
Schultz et al 2016	US	Water	(1) Information; (2) Social Norms	Households	216	Self-selected	1 day	Water metering
Schwartz et al 2013	US	Energy	Information	Households	5598	Not self-selected	4 weeks	Meter reading
Seligman & Darley 1976	US	Energy	Feedback	Households	40	Self-selected	4 weeks	Electricity meter reading
Seyranian et al 2015	US	Water	(1) Identity messages; (2) Social norms	Households	374	Self-selected	1 day	Water metering
Spaccarelli et al 1989	US	Recycling	Social responsibility discussions	Households	329	Self-selected	1 day	observed recycling
Sparkman & Walton 2017	US	Meat or Water	Social Norms	Individuals	1564 (Meat N=304)	Not self-selected	2 days (meat); average 3 days (water)	Observed food choice (meat); Loads per machine per day (water)
Sussman & Gifford 2011	US	Recycling	(1) Information; (2) Social Modelling	Individuals	460	Not self-selected	2 days	Observed recycling
Terrier & Marfaing 2015	Switzerland	Towel	(1) Social Norms; (2) Commitment	Individuals	571	Not self-selected	Average 7 days	Observed towel use
Tertoolen et al 1998	Holland	Transportation	Information	Individuals	280	Not self-selected	1 day	Travel diaries
Thompson & Stoutmeyer 1991	US	Water	Information + appeals	Households	171	Self-selected	2 months	Water billing
Thondhlana & Kua 2016	South Africa	Energy	Group discussions + Information	Households	68	Self-selected	1 day	Electricity meter reading
Tornblad et al 2014	Norway	Transportation	Information + Maps + Travel apps	Individuals	423	Self-selected	1 day	Travel diaries
Wansink & van Ittersumm 2013	US	Meat	Choice Architecture (plate size)	Individuals	209	Not self-selected	1 day	Observed food choice
Wen et al 2008	Australia	Transportation	Maps + Travel guides	Individuals	807	Self-selected	1 year	Travel diaries
Werner et al 1995	US	Recycling	Commitment	Households	179	Self-selected	1 day	Observed recycling
Winett et al 1979	US	Energy	(1) Feedback; (2) Self-monitoring	Households	42	Self-selected	28 days	Electricity meter reading
