# Supplementary material for: Meta-analysis of randomised controlled trials testing behavioural interventions to promote household action on climate change
Source: Nat Commun. 2019 Oct 4;10:4545. doi: 10.1038/s41467-019-12457-2 (PMC6778105; doi:10.1038/s41467-019-12457-2)
Supplement: Supplementary file 5 — Source Data [file 41467_2019_12457_MOESM5_ESM.xlsx]

## Sheet: Revised_database_for_R
Study	Year	N_EG	N_CG	SMD	se	Households	Small_N_0-100	Medium_N_101-500	Large_N_500+	Self-Selection	Region	Electricity	Appliances	Water	Water+Towel	towel	Meat	Foodwaste	Recycling	Transport	type_transport	Information	Appeals	Engagement	Social comparison	Nudges	Duration_intervention_days
Aittasalo et al 2012	2012	105	101	-0.368	0.213434	0	0	1	0	1	2	0	0	0	0	0	0	0	0	1	8	1	0	0	0	0	60
Alcott 2011 treat1	2011	123038	281776	-0.0239	0.01	1	0	0	1	0	1	1	0	0	0	0	0	0	0	0	0	0	0	0	1	0	730
Alcott 2011 treat2	2011	112709	281776	-0.0171	0.01	1	0	0	1	0	1	1	0	0	0	0	0	0	0	0	0	0	0	0	1	0	730
Allcott & Sweneey 2017	2017	3891	14832	-0.0099	0.0173205	0	0	0	1	0	1	1	1	0	0	0	0	0	0	0	0	1	0	0	0	0	150
Anderson & Claxton 1982 treat1b	1982	129	172	-0.0963	0.138347	0	0	1	0	0	1	1	1	0	0	0	0	0	0	0	0	1	0	0	0	0	42
Anderson & Claxton 1982 treat1d	1982	129	172	0.2337	0.144561	0	0	1	0	0	1	1	1	0	0	0	0	0	0	0	0	1	0	0	0	0	42
Anderson & Claxton 1982 treat2b	1982	258	172	0.0541	0.126127	0	0	1	0	0	1	1	1	0	0	0	0	0	0	0	0	0	0	1	0	0	42
Anderson et al 2017	2017	220	152	-0.0479	0.103923	0	0	1	0	0	3	1	0	0	0	0	0	0	0	0	0	0	0	0	1	0	112
Ascensio et al 2014 treat1	2014	39	40	0.1394	0.225389	1	1	0	0	1	1	1	0	0	0	0	0	0	0	0	0	1	0	0	0	0	240
Ascensio et al 2014 treat2	2014	39	40	-0.3259	0.226495	1	1	0	0	1	1	1	0	0	0	0	0	0	0	0	0	1	0	0	0	0	240
Baca-Motes et al 2013 treat1	2013	776	535	0.067	0.0871837	0	0	1	0	0	1	0	0	0	1	1	0	0	0	0	0	1	0	0	0	0	5
Baca-Motes et al 2013 treat2	2013	492	535	-0.0629	0.0755579	0	0	1	0	1	1	0	0	0	1	1	0	0	0	0	0	0	0	1	0	0	5
Baca-Motes et al 2013 treat3	2013	570	535	-0.0434	0.082668	0	0	1	0	1	1	0	0	0	1	1	0	0	0	0	0	0	0	1	0	0	5
Bamberg & Rees 2017 cycle	2017	288	318	-0.1087	0.0814064	0	0	1	0	0	2	0	0	0	0	0	0	0	0	1	11	1	0	0	0	0	1
Bamberg 2006	2006	79	90	-0.144	0.154273	0	1	0	0	1	2	0	0	0	0	0	0	0	0	1	10	1	0	0	0	0	1
Bapuji et al 2012	2012	91	86	-0.4252	0.151987	0	1	0	0	0	1	0	0	0	1	1	0	0	0	0	0	0	0	0	0	1	2
Becker 1978 treat1	1978	10	8	-0.6581	0.229565	1	1	0	0	1	1	1	0	0	0	0	0	0	0	0	0	1	0	0	0	0	20
Becker 1978 treat2	1978	10	8	-0.3683	0.47833	1	1	0	0	1	1	1	0	0	0	0	0	0	0	0	0	0	0	1	0	0	20
Bohner & Schluter 2014 St1 treat1	2014	299	147	-0.8667	0.447198	0	0	1	0	0	2	0	0	0	1	1	0	0	0	0	0	0	1	0	0	0	7
Bohner & Schluter 2014 St1 treat2	2014	277	147	-0.033	0.175605	0	0	1	0	0	2	0	0	0	1	1	0	0	0	0	0	0	0	0	1	0	7
Bryce et al 1997	1997	200	201	-0.2007	0.100499	1	0	1	0	1	3	0	0	0	0	0	0	0	1	0	0	0	0	1	0	0	84
Burn & Oskamp 1986 treat1	1986	62	132	-1.0257	0.294841	1	0	1	0	1	1	0	0	0	0	0	0	0	1	0	0	0	0	1	0	0	1
Burn & Oskamp 1986 treat2	1986	77	132	-0.8746	0.298968	1	0	1	0	1	1	0	0	0	0	0	0	0	1	0	0	0	1	0	0	0	1
Burn 1991 treat1	1991	41	102	-1.298	0.283982	1	1	0	0	1	1	0	0	0	0	0	0	0	1	0	0	0	0	1	0	0	1
Burn 1991 treat2	1991	68	102	-0.7058	0.298737	1	1	0	0	1	1	0	0	0	0	0	0	0	1	0	0	0	1	0	0	0	1
Carrico & Riemer 2011 treat1	2011	88	88	-0.2035	0.150997	0	1	0	0	1	1	0	0	0	0	0	0	0	1	0	0	0	0	1	0	0	120
Carrico & Riemer 2011 treat2	2011	88	88	-0.4749	0.152971	0	1	0	0	1	1	0	0	0	0	0	0	0	1	0	0	1	0	0	0	0	120
Carroll et al 2016	2016	53887	27795	-0.0385	0.559017	0	0	0	1	0	2	1	1	0	0	0	0	0	0	0	0	1	0	0	0	0	90
Chen et al 2017 treat1	2017	6	7	0.0823	0.556597	1	1	0	0	1	1	1	0	0	0	0	0	0	0	0	0	1	0	0	0	0	90
Chen et al 2017 treat2	2017	6	7	-0.2376	0.558301	1	1	0	0	1	1	1	0	0	0	0	0	0	0	0	0	1	0	0	0	0	90
Christina et al 2017	2017	736	86	0.042	0.114017	0	0	1	0	1	2	1	0	0	0	0	0	0	0	0	0	0	0	1	0	0	1
Clayton & Nesnidol 2017	2017	13	4	-0.4947	0.70174	0	1	0	0	0	1	1	0	0	0	0	0	0	0	0	0	1	0	0	0	0	20
Cobern et al 1995	1995	40	40	-0.0376	0.223607	1	1	0	0	1	1	0	0	0	0	0	0	0	1	0	0	0	0	1	0	0	28
Costa & Kahn 2013	2013	33664	48058	-0.0426	0.01	1	0	0	1	0	1	1	0	0	0	0	0	0	0	0	0	0	0	0	1	0	730
Datta et al 2015 treat1	2015	1399	1429	-0.0357	0.0374166	1	0	0	1	0	3	0	0	1	1	0	0	0	0	0	0	0	0	0	1	0	1
Datta et al 2015 treat2	2015	1399	1429	-0.0235	0.0374166	1	0	0	1	0	3	0	0	1	1	0	0	0	0	0	0	0	0	0	1	0	1
Datta et al 2015 treat3	2015	1399	1429	-0.0327	0.0374166	1	0	0	1	0	3	0	0	1	1	0	0	0	0	0	0	0	0	1	0	0	1
Delmas & Lessem 2014 priv ind feedback	2014	22	23	-0.0833	0.298329	0	1	0	0	1	1	1	0	0	0	0	0	0	0	0	0	1	0	0	0	0	35
Delmas & Lessem 2014 pub ind feedback	2014	21	23	-0.5501	0.307408	0	1	0	0	1	1	1	0	0	0	0	0	0	0	0	0	0	0	0	1	0	49
Dickerson et al 1992 treat1	1992	20	20	-0.4282	0.319844	0	1	0	0	1	1	0	0	1	1	0	0	0	0	0	0	0	0	1	0	0	1
Dickerson et al 1992 treat2	1992	20	20	-0.366	0.318904	0	1	0	0	1	1	0	0	1	1	0	0	0	0	0	0	0	0	1	0	0	1
Dolan & Metcalfe 2015 St1	2015	185	185	-0.3982	0.104881	1	0	1	0	0	2	1	0	0	0	0	0	0	0	0	0	0	0	0	1	0	450
Eriksson et al 2008	2008	24	33	-0.2262	0.269072	0	1	0	0	1	2	0	0	0	0	0	0	0	0	1	10	0	0	1	0	0	1
Ferraro & Price 2013 treat1	2013	11699	71576	-0.0044	0.01	1	0	0	1	0	1	0	0	1	1	0	0	0	0	0	0	1	0	0	0	0	1
Ferraro & Price 2013 treat2	2013	11695	71576	-0.0202	0.01	1	0	0	1	0	1	0	0	1	1	0	0	0	0	0	0	0	0	0	1	0	1
Ferraro & Price 2013 treat3	2013	11699	71576	-0.0354	0.01	1	0	0	1	0	1	0	0	1	1	0	0	0	0	0	0	0	0	0	1	0	1
Fielding et al 2013 treat1	2013	46	45	-0.153	0.211126	1	1	0	0	1	3	0	0	1	1	0	0	0	0	0	0	1	0	0	0	0	120
Fielding et al 2013 treat2	2013	46	45	-0.2292	0.211509	1	1	0	0	1	3	0	0	1	1	0	0	0	0	0	0	0	0	0	1	0	120
Fielding et al 2013 treat3	2013	46	45	-0.008	0.21082	1	1	0	0	1	3	0	0	1	1	0	0	0	0	0	0	1	0	0	0	0	120
Friis et al 2017 treat1	2017	24	24	-0.9035	0.428602	0	1	0	0	0	2	0	0	0	0	0	1	0	0	0	0	0	0	0	0	1	1
Friis et al 2017 treat2	2017	33	33	-0.1194	0.348569	0	1	0	0	0	2	0	0	0	0	0	1	0	0	0	0	0	0	0	0	1	1
Friis et al 2017 treat3	2017	31	31	-0.7392	0.371484	0	1	0	0	0	2	0	0	0	0	0	1	0	0	0	0	0	0	0	0	1	1
Fujii & Taniguchi 2005	2005	137	155	-0.1105	0.117473	0	0	1	0	1	3	0	0	0	0	0	0	0	0	1	10	0	0	1	0	0	3
Garvill et al 2003	2003	33	27	-0.2761	0.260768	1	1	0	0	1	2	0	0	0	0	0	0	0	0	1	10	1	0	0	0	0	3
Goldstein et al 2008 St1	2008	529	529	-0.2194	0.164578	0	0	1	0	0	1	0	0	0	1	1	0	0	0	0	0	0	0	0	1	0	5
Goldstein et al 2008 St2	2008	797	798	-0.1807	0.20607	0	0	1	0	0	1	0	0	0	1	1	0	0	0	0	0	0	0	0	1	0	5
Goldstein et al 2011 St1 treat1	2011	212	211	0.1258	0.114856	0	0	1	0	0	1	0	0	0	1	1	0	0	0	0	0	0	0	1	0	0	5
Goldstein et al 2011 St1 treat2	2011	212	211	-0.2307	0.110241	0	0	1	0	0	1	0	0	0	1	1	0	0	0	0	0	0	0	1	0	0	3
Goodhew et al 2015 St1 treat1	2015	17	9	-0.297	0.414246	1	1	0	0	1	2	1	0	0	0	0	0	0	0	0	0	0	0	0	0	1	1
Goodhew et al 2015 St1 treat2	2015	16	9	-0.066	0.416773	1	1	0	0	1	2	1	0	0	0	0	0	0	0	0	0	1	0	0	0	0	1
Goodhew et al 2015 St2	2015	62	25	-0.4028	0.238956	1	1	0	0	1	2	1	0	0	0	0	0	0	0	0	0	0	0	0	0	1	1
Goodman et al 2013 car	2013	1266337	969605	-0.0362	0.0014142	0	0	0	1	0	2	0	0	0	0	0	0	0	0	1	10	1	0	0	0	0	730
Handgraaf et al 2013 treat1	2013	16	16	-0.7855	0.431277	0	1	0	0	1	2	1	0	0	0	0	0	0	0	0	0	0	0	1	0	0	21
Handgraaf et al 2013 treat2	2013	18	16	-1.0617	0.429185	0	1	0	0	1	2	1	0	0	0	0	0	0	0	0	0	0	0	0	1	0	21
Hemmingsson et al 2009 car	2009	60	60	-0.0948	0.226544	0	1	0	0	1	2	0	0	0	0	0	0	0	0	1	10	0	0	1	0	0	540
Holland et al 2006 treat1a	2006	18	19	-0.2357	0.334515	0	1	0	0	0	2	0	0	0	0	0	0	0	1	0	0	0	0	0	0	1	60
Holland et al 2006 treat1b	2006	18	19	-0.9568	0.351852	0	1	0	0	0	2	0	0	0	0	0	0	0	1	0	0	0	0	0	0	1	60
Holland et al 2006 treat2a	2006	18	19	-0.8596	0.348425	0	1	0	0	0	2	0	0	0	0	0	0	0	1	0	0	0	0	1	0	0	1
Holland et al 2006 treat2b	2006	18	19	-1.5762	0.381576	0	1	0	0	0	2	0	0	0	0	0	0	0	1	0	0	0	0	1	0	0	1
Houde et al 2013	2013	752	313	-0.0568	0.067082	1	0	1	0	1	1	1	0	0	0	0	0	0	0	0	0	1	0	0	0	0	90
Hsieh et al 2017 treat1	2017	41	42	0.0527	0.219545	0	1	0	0	1	3	0	0	0	0	0	0	0	0	1	10	0	0	1	0	0	30
Hsieh et al 2017 treat2	2017	38	42	-0.2911	0.225167	0	1	0	0	1	3	0	0	0	0	0	0	0	0	1	10	0	0	1	0	0	30
Hutton & Ahtola 1991	1991	2312	2312	-0.0585	0.0334066	0	0	0	1	0	1	0	0	0	0	0	0	0	0	1	10	0	1	0	0	0	60
Jeong et al 2014	2014	272	257	0.0584	0.0632614	0	0	1	0	0	1	0	0	1	1	0	0	0	0	0	0	1	0	0	0	0	42
Kallbekken & Saelen 2013 treat1	2013	7	38	-0.5857	0.415933	0	1	0	0	0	2	0	0	0	0	0	0	1	0	0	0	0	0	0	0	1	1
Kallbekken & Saelen 2013 treat2	2013	7	38	-0.8137	0.420119	0	1	0	0	0	2	0	0	0	0	0	0	1	0	0	0	0	0	1	0	0	1
Kallbekken et al 2013 dryers treat1	2013	1306	4372	-0.0512	0.182263	0	0	0	1	0	2	1	1	0	0	0	0	0	0	0	0	1	0	0	0	0	150
Kallbekken et al 2013 dryers treat2	2013	1306	4372	-0.105	0.184827	0	0	0	1	0	2	1	1	0	0	0	0	0	0	0	0	0	0	1	0	0	150
Katzev & Pardini 1987	1987	15	15	-0.8107	0.188852	1	1	0	0	1	1	0	0	0	0	0	0	0	1	0	0	0	0	1	0	0	35
Katzev et al 1980	1980	11	11	-0.3348	0.429418	0	1	0	0	1	1	1	0	0	0	0	0	0	0	0	0	1	0	0	0	0	14
Kendel et al 2017	2017	30	35	-0.3503	0.368555	1	1	0	0	1	2	1	0	0	0	0	0	0	0	0	0	1	0	0	0	0	270
Kongback et al 2016	2016	33	32	-0.0781	0.169505	0	1	0	0	0	2	0	0	0	0	0	1	0	0	0	0	0	0	0	0	1	1
Kurz et al 2005 treat1e	2005	21	23	-0.3151	0.303644	1	1	0	0	1	3	1	0	0	0	0	0	0	0	0	0	1	0	0	0	0	1
Kurz et al 2005 treat1w	2005	21	23	-0.2471	0.302985	1	1	0	0	1	3	0	0	1	1	0	0	0	0	0	0	1	0	0	0	0	1
Kurz et al 2005 treat2e	2005	19	23	-0.1911	0.310644	1	1	0	0	1	3	1	0	0	0	0	0	0	0	0	0	1	0	0	0	0	98
Kurz et al 2005 treat2w	2005	19	23	-0.5775	0.316386	1	1	0	0	1	3	0	0	1	1	0	0	0	0	0	0	1	0	0	0	0	98
Kurz et al 2005 treat3e	2005	22	23	-0.3888	0.300998	1	1	0	0	1	3	1	0	0	0	0	0	0	0	0	0	0	0	0	1	0	98
Kurz et al 2005 treat3w	2005	22	23	-0.2044	0.298998	1	1	0	0	1	3	0	0	1	1	0	0	0	0	0	0	0	0	0	1	0	98
Lynham et al 2016	2016	44	21	-0.2748	0.266271	1	1	0	0	1	1	1	0	0	0	0	0	0	0	0	0	1	0	0	0	0	60
Mair & Bergin-Seers 2010 treat1	2010	27	28	-0.1586	0.424295	0	1	0	0	0	3	0	0	0	1	1	0	0	0	0	0	0	1	0	0	0	4
Mair & Bergin-Seers 2010 treat2	2010	27	28	-0.1586	0.424295	0	1	0	0	0	3	0	0	0	1	1	0	0	0	0	0	0	0	0	1	0	4
Mair & Bergin-Seers 2010 treat3	2010	27	28	0.2635	0.37571	0	1	0	0	0	3	0	0	0	1	1	0	0	0	0	0	0	0	1	0	0	4
Matsukawa 2004	2004	113	206	-0.1664	0.117047	1	0	1	0	1	3	1	0	0	0	0	0	0	0	0	0	1	0	0	0	0	90
McCaul & Kopp 1982	1982	62	65	-0.6406	0.181934	0	1	0	0	1	1	0	0	0	0	0	0	0	1	0	0	0	0	1	0	0	14
Mutrie et al 2002 cycle	2002	87	79	0.0587	0.279503	0	1	0	0	1	2	0	0	0	0	0	0	0	0	1	8	1	0	0	0	0	1
Nolan et al 2008 treat1	2008	54	55	-1.3475	0.181384	1	1	0	0	1	1	1	0	0	0	0	0	0	0	0	0	0	0	0	1	0	28
Nolan et al 2008 treat2	2008	54	55	0.102	0.164012	1	1	0	0	1	1	1	0	0	0	0	0	0	0	0	0	1	0	0	0	0	28
Nolan et al 2008 treat3	2008	54	55	-0.5354	0.166733	1	1	0	0	1	1	1	0	0	0	0	0	0	0	0	0	0	1	0	0	0	28
Nolan et al 2008 treat4	2008	54	55	0.1785	0.164317	1	1	0	0	1	1	1	0	0	0	0	0	0	0	0	0	0	1	0	0	0	28
Pardini & Katzev 1983	1983	9	9	-0.7746	0.488774	1	1	0	0	1	1	0	0	0	0	0	0	0	1	0	0	0	0	1	0	0	14
Qi & Roe 2017 treat1	2017	57	71	-0.1658	0.178045	0	1	0	0	0	1	0	0	0	0	0	0	1	0	0	0	0	1	0	0	0	1
Qi & Roe 2017 treat2	2017	38	71	-0.0204	0.200997	0	1	0	0	0	1	0	0	0	0	0	0	1	0	0	0	1	0	0	0	0	1
Reese et al 2014	2014	91	41	-0.4352	0.222036	0	1	0	0	0	2	0	0	0	1	1	0	0	0	0	0	0	0	0	1	0	3
Rowland et al 2003 car	2003	714	672	0.0307	0.0699142	0	0	0	1	1	2	0	0	0	0	0	0	0	0	1	10	0	0	1	0	0	1
Sargeant et al 2004a	2004	158	172	0.0491	0.405297	0	0	1	0	1	2	0	0	0	0	0	0	0	0	1	10	1	0	0	0	0	90
Sargeant et al 2004b	2004	145	136	-0.3301	0.142927	0	0	1	0	1	2	0	0	0	0	0	0	0	0	1	10	1	0	0	0	0	90
Sargeant et al 2004c	2004	55	47	-1.3314	1.24272	0	1	0	0	1	2	0	0	0	0	0	0	0	0	1	10	1	0	0	0	0	90
Schleich et al 2013	2013	775	750	-0.0566	0.0509902	1	0	1	0	1	2	1	0	0	0	0	0	0	0	0	0	1	0	0	0	0	330
Schultz 1998 treat1	1998	125	121	-0.1301	0.127671	1	0	1	0	0	1	0	0	0	0	0	0	0	1	0	0	1	0	0	0	0	28
Schultz 1998 treat2	1998	122	121	-0.0726	0.128452	1	0	1	0	0	1	0	0	0	0	0	0	0	1	0	0	0	1	0	0	0	28
Schultz 1998 treat3	1998	118	121	-0.2017	0.129615	1	0	1	0	0	1	0	0	0	0	0	0	0	1	0	0	1	0	0	0	0	28
Schultz 1998 treat4	1998	119	121	-0.2359	0.129615	1	0	1	0	0	1	0	0	0	0	0	0	0	1	0	0	0	0	0	1	0	28
Schultz et al 2008 St2	2008	397	397	-0.3382	0.208806	0	0	1	0	0	1	0	0	0	1	1	0	0	0	0	0	0	0	0	1	0	7
Schultz et al 2008 St3	2008	187	555	-0.1722	0.217715	0	0	1	0	0	1	0	0	0	1	1	0	0	0	0	0	0	0	0	1	0	7
Schultz et al 2015 treat1	2015	108	122	-0.1141	0.132288	1	0	1	0	1	1	1	0	0	0	0	0	0	0	0	0	1	0	0	0	0	7
Schultz et al 2015 treat2	2015	87	122	-0.3141	0.141067	1	1	0	0	1	1	1	0	0	0	0	0	0	0	0	0	0	0	0	1	0	7
Schultz et al 2016 treat1	2016	84	44	-0.1726	0.187883	1	1	0	0	1	1	0	0	1	1	0	0	0	0	0	0	1	0	0	0	0	1
Schultz et al 2016 treat2	2016	88	128	-0.2486	0.117898	1	0	1	0	1	1	0	0	1	1	0	0	0	0	0	0	0	0	0	1	0	1
Schwartz et al 2013	2013	2802	2796	-0.054	0.0264575	1	0	0	1	0	1	1	0	0	0	0	0	0	0	0	0	0	0	1	0	0	28
Seligman & Darley 1976	1976	20	20	-0.8453	0.387814	1	1	0	0	1	1	1	0	0	0	0	0	0	0	0	0	1	0	0	0	0	28
Seyranian et al 2015 treat1	2015	95	93	-0.1891	0.145945	1	1	0	0	1	1	0	0	1	1	0	0	0	0	0	0	0	0	0	1	0	1
Seyranian et al 2015 treat2	2015	93	93	-0.1808	0.145945	1	1	0	0	1	1	0	0	1	1	0	0	0	0	0	0	0	0	1	0	0	1
Seyranian et al 2015 treat3	2015	93	93	-0.1883	0.145945	1	1	0	0	1	1	0	0	1	1	0	0	0	0	0	0	0	0	0	1	0	1
Spaccarelli et al 1989	1989	154	175	-0.359	0.111803	1	0	1	0	1	1	0	0	0	0	0	0	0	1	0	0	0	1	0	0	0	1
Sparkman & Walton 2017 St 4 treat1	2017	101	102	0.1437	0.199662	0	1	0	0	0	1	0	0	0	0	0	1	0	0	0	0	0	0	0	1	0	2
Sparkman & Walton 2017 St 4 treat2	2017	101	102	-0.3648	0.178516	0	1	0	0	0	1	0	0	0	0	0	1	0	0	0	0	0	0	0	1	0	2
Sparkman & Walton 2017 St 5 treat1	2017	420	420	-0.0332	0.111839	0	0	1	0	0	1	0	0	1	1	0	0	0	0	0	0	0	0	0	1	0	3
Sparkman & Walton 2017 St 5 treat2	2017	420	420	-0.171	0.115965	0	0	1	0	0	1	0	0	1	1	0	0	0	0	0	0	0	0	0	1	0	3
Sussman & Gifford 2011 treat1	2011	84	268	0.1016	0.157788	0	0	1	0	0	1	0	0	0	0	0	0	0	1	0	0	1	0	0	0	0	2
Sussman & Gifford 2011 treat2	2011	108	268	-0.4279	0.13622	0	0	1	0	0	1	0	0	0	0	0	0	0	1	0	0	0	0	1	0	0	2
Terrier & Marfaing 2015 treat1	2015	211	151	-0.4381	0.193132	0	0	1	0	0	2	0	0	0	1	1	0	0	0	0	0	0	0	0	1	0	7
Terrier & Marfaing 2015 treat2	2015	209	151	-0.619	0.195448	0	0	1	0	1	2	0	0	0	1	1	0	0	0	0	0	0	0	1	0	0	7
Tertololen et al 1998 treat1	1998	70	70	-0.2944	0.17	0	1	0	0	0	2	0	0	0	0	0	0	0	0	1	10	1	0	0	0	0	1
Tertololen et al 1998 treat2	1998	70	70	-0.1129	0.169115	0	1	0	0	0	2	0	0	0	0	0	0	0	0	1	10	1	0	0	0	0	1
Tertololen et al 1998 treat3	1998	70	70	0.0968	0.169115	0	1	0	0	0	2	0	0	0	0	0	0	0	0	1	10	1	0	0	0	0	1
Thompson & Stoutmeyer 1991 treat1	1991	67	36	-0.3986	0.19799	1	1	0	0	1	1	0	0	1	1	0	0	0	0	0	0	0	0	1	0	0	60
Thompson & Stoutmeyer 1991 treat2	1991	68	36	-0.1301	0.196214	1	1	0	0	1	1	0	0	1	1	0	0	0	0	0	0	1	0	0	0	0	60
Thondhlana & Kua 2016	2016	34	34	-0.4173	0.245161	1	1	0	0	1	3	1	0	0	0	0	0	0	0	0	0	0	0	1	0	0	1
Tornblad et al 2014	2014	276	147	-0.0418	0.10198	0	0	1	0	1	2	0	0	0	0	0	0	0	0	1	10	1	0	0	0	0	1
Wansink & van Ittersumm 2013	2013	103	106	-0.2889	0.139075	0	0	1	0	0	1	0	0	0	0	0	1	0	0	0	0	0	0	0	0	1	1
Wen et al 2008 parents_car	2008	403	404	-0.104	0.0704486	0	0	1	0	1	3	0	0	0	0	0	0	0	0	1	9	1	0	0	0	0	365
Werner et al 1995	1995	53	126	-0.6907	0.187832	1	1	0	0	1	1	0	0	0	0	0	0	0	1	0	0	0	0	1	0	0	1
Winett et al 1979 treat1	1979	12	14	-1.4123	0.439431	1	1	0	0	1	1	1	0	0	0	0	0	0	0	0	0	1	0	0	0	0	28
Winett et al 1979 treat2	1979	16	14	-0.6075	0.374299	1	1	0	0	1	1	1	0	0	0	0	0	0	0	0	0	0	0	1	0	0	28

## Sheet: Codebook
Study	Authors
Year	Year of publication
N_EG	Sample size experimental group
N_CG	Sample size control group
SMD	TE or study effect (Cohen's d)
se	Study Effect Variation
Households	Households=1; Individuals=0
Small_N_0-100	Small sample size
Medium_N_101-500	Medium sample size
Large_N_500+	Large sample size
Self-Selection	Participant self-selection=1
Region	1=US/Canada; 2=Europe; 3=Rest World
Electricity	Climate Change Mitigation Behaviour
Appliances
Water
Water+Towel
towel
Meat
Foodwaste
Recycling
Transport
type_transport	8=Walking; 9=Public transport; 10=Car; 11=Cycling
Information	Intervention
Appeals
Engagement
Social comparison
Nudges
Duration_intervention_days	Duration of intervention
